# Supplementary material for: In Vitro Metabolic Study of Four Synthetic Cathinones: 4-MPD, 2-NMC, 4F-PHP and bk-EPDP
Source: Metabolites. 2022 Jan 25;12(2):115. doi: 10.3390/metabo12020115 (PMC8877857; doi:10.3390/metabo12020115)
Supplement: Supplementary file 1 [file metabolites-12-00115-s001.zip]

Archive with 1 entries (1 files):
- metabolites-1512269-supplementary.pdf
